# Supplementary material for: Elevated Ozone Reduces the Quality of Tea Leaves but May Improve the Resistance of Tea Plants
Source: Plants (Basel). 2024 Apr 16;13(8):1108. doi: 10.3390/plants13081108 (PMC11054534; doi:10.3390/plants13081108)
Supplement: Supplementary file 1 [file plants-13-01108-s001.zip]

Archive with 1 entries (1 files):
- plants-2901350-supplementary.pdf
